# Supplementary material for: A Spike-Linked HPV16 E7 DNA Vaccine Induces Potent Antitumor and Anti-Spike Immune Responses
Source: Int J Mol Sci. 2026 Jul 14;27(14):6249. doi: 10.3390/ijms27146249 (PMC13410571; doi:10.3390/ijms27146249)
Supplement: Supplementary file 1 [file ijms-27-06249-s001.zip]

Archive with 1 entries (1 files):
- ijms-4308150-supplementary.pdf
